# Supplementary material for: Classroom Movement Breaks Reduce Sedentary Behavior and Increase Concentration, Alertness and Enjoyment during University Classes: A Mixed-Methods Feasibility Study
Source: Int J Environ Res Public Health. 2021 May 24;18(11):5589. doi: 10.3390/ijerph18115589 (PMC8197210; doi:10.3390/ijerph18115589)
Supplement: Supplementary file 1 [file ijerph-18-05589-s001.zip]

Archive with 1 entries (1 files):
- ijerph-1211190-supplementary.pdf
